# Supplementary material for: Catalysis-dependent and redundant roles of Dma1 and Dma2 in maintenance of genome stability in Saccharomyces cerevisiae
Source: J Biol Chem. 2021 Apr 29;296:100721. doi: 10.1016/j.jbc.2021.100721 (PMC8165551; doi:10.1016/j.jbc.2021.100721)
Supplement: Tables S1 to S4 [file mmc2.xlsx]

## Sheet: Table 1 - Strains
		Table 1: Yeast strains used in this study
		Strain	Original name, genotype	Reference
		BY4741	S288C, MATa with his3Δ1 leu2Δ0 met15Δ0 ura3Δ0	Brachmann et. al. (1997)
		dma1Δ	BY4741 with dma1Δ::nat	this study
		dma2Δ	BY4741 with dma2Δ::kanMX	this study
		dma1Δdma2Δ	BY4741 with dma1Δ::nat dma2Δ::kanMX	this study
		dma1Δdma2Δswe1Δ	BY4741 with dma1Δ::nat dma2Δ::kanMX swe1Δ::hygro	this study
		hst3Δhst4Δ	BY4741 with hst3Δ::kanMX hst4Δ::nat	this study
		hst3Δhst4Δdma1Δ	BY4741 with hst3Δ::kanMX hst4Δ::nat dma1Δ::his	this study
		hst3Δhst4Δdma2Δ	BY4741 with hst3Δ::kanMX hst4Δ::nat dma2Δ::hygro	this study
		hst3Δhst4Δdma1Δdma2Δ	BY4741 with hst3Δ::kanMX hst4Δ::nat dma1Δ::his dma2Δ::hygro	this study
		rad9Δ	BY4741 with rad9Δ::hygro	this study
		rad9Δdma1Δ	BY4741 with rad9Δ::hygro dma1Δ::nat	this study
		rad9Δdma2Δ	BY4741 with rad9Δ::hygro dma2Δ::kan	this study
		rad9Δdma1Δdma2Δ	BY4741 with rad9Δ::hygro dma1Δ::nat dma2Δ::kan	this study
		sae2Δ	BY4741 with sae2Δ::hygro	this study
		sae2Δdma1Δ	BY4741 with sae2Δ::hygro dma1Δ::nat	this study
		sae2Δdma2Δ	BY4741 with sae2Δ::hygro dma2Δ::kan	this study
		sae2Δdma1Δdma2Δ	BY4741 with sae2Δ::hygro dma1Δ::nat dma2Δ::kan	this study
		Dma2-3HA		this study
		Rad9-9myc		this study
		Dma2-3HA Rad9-9myc		this study
		Rad9-9myc dma1Δdma2Δ		this study
		JKM179	JKM179, hoΔ MATα hmlΔ::ADE1 hmrΔ::ADE1 ade1-100 leu2-3,112 lys5 trp1::hisG′ ura3-52 ade3::GAL::HO	Lee SE et. al. (1998)
		JKM179 dma1Δ	JKM179 with dma1Δ::nat	this study
		JKM179 dma2Δ	JKM179 with dma2Δ::kanMX	this study
		JKM179 dma1Δdma2Δ	JKM179 with dma1Δ::nat dma2Δ::kanMX	this study

## Sheet: Table 2 - Plasmids
		Table 2: Plasmids used in this study
		Name	Original Plasmid	Description
		Dma2	PRS313	Wildtype Dma2 cloned into PRS313
		dma2 R299A	PRS313	dma2 R299A cloned into PRS313
		dma2 C451A	PRS313	dma2 C451A cloned into PRS313
		dma2 R299A C451A	PRS313	dma2 R299A C451A cloned into PRS313

## Sheet: Table 3 - Primers
		Table 3: Primers used in this study
		Name	Sequence 5' to 3'
		Dma1 S1	AGTGTCGATTTCCGCTGCAGGTCGAC
		Dma1 S2	TATATATATATATGAATTCGAGCTCG
		Dma1 S3	CATTGAAATGGATGCTGCAGGTCGAC
		Dma1 upstream check (240 bp)	GCGCTCTCGTGAGAGAATATC
		Dma1 downstream check (240 bp)	ACTACCTGTTAGGACGATGGA
		Dma1 reverse (no STOP codon)	TTTTTTGAATTCACCTAAATTGTTAT
		Dma2 S1	AACGCATTGTATAGCTGCAGGTCGAC
		Dma2 S2	AGTTCGGTGGTTTCAATTCGAGCTCG
		Dma2 S3	TGGTGGATCAACTGCTGCAGGTCGAC
		Dma2 upstream check (240 bp)	GCTTCGTTTCGTAGTTAGCAATG
		Dma2 downstream check (240 bp)	GTCTGGGCAAACAACAAACTC
		Dma2 FHA domain forward check	TTTTTTGAATTCACCCCATTTATTGATAGTTCGTCC
		Dma2 FHA domain reverse check	TTTTTTCTCGAGATTGAGCTAAATAGATCATGGAAA
		Dma2 FHA domain reverse check (v2)	TTTTTTCTCGAGCTAAAGGCAAATTCGTTC
		Dma2 FHA+RING domains reverse check	TTTTTTCTCGAGACTACTTTCAAAGGAGGCCTCCAA
		Dma2 tag check forward	AGATCATGGAAACTAAAGGCAAATTCGTTC
		Dma2 reverse (no STOP codon)	TTTTTTGAATTCACAACATCCTTTGA
		Dma2R299A forward check	TACATTTGGATTTCCTGCAACAAGTG
		Dma1R299A reverse check	CCACCTCTAAAATCATTCCTAACTGT
		Dma2C451A forward check	CGTTGTGTAAGGATGAGGATTGAGC
		Dma2C451A reverse check	CCAGTTGATCACCTTCACTTTCCAC
		Bar1 S1	GTATCGCCTAAAAGCTGCAGGTCGAC
		Bar1 S2	TTGATATTTATATGAATTCGAGCTCG
		Swe1 S1	TTGCGTAGTGCTGGCTGCAGGTCGAC
		Swe1 S2	ACGTGTGGGAAAAGAATTCGAGCTCG
		Hst3 S2	GGGGTGTCTGCCTGAATTCGAGCTCG
		Hst3 S3	ATACAAGAAAACGGCTGCAGGTCGAC
		Rtt109 S2	GATCGATGCTACATACGTGTACTAAATAATAAATATCAATATGTATCAATCGATGAAT
		Rtt109 S3	ACAATGCTAAAACCGCGTAAAAAAGCTAAAGCCTTGCCTAAAACTCGTACGCTGCAG
		Rtt109 forward check	GATACAGAGGAAGGCGCAATAGAAG
		Sae2 S1	TCCATCCATGCTGTAAGCCATTAGGTGTTTGTATGTGAGATGCGTACGCTGCAGGTC
		Sae2 S2	ATTTGAAGTAATGAATAAAGAATGATGATCGCTGGCGTTTAATCGATGAATTCGAGC
		Sae2 S3	TTCTTCTGGAGTGATAAATTATTGCAGATATATGCTAGATGTCGTACGCTGCAGGTC
		Sae2 tag check forward	GGAGCGATTTTATGCCCAAGTTGGAAAGCC
		Sae2 upstream check (240 bp)	GGGTTTCGTGGGCCCATAAGTCTCTGATAA
		Sae2 downstream check (240 bp)	GGGCGAATAAATAAGCAGCAGTTGGTAAAG

## Sheet: Table 4 - Statistical Analyses
Fig 5
F	WT vs dma1Δ	p = 0.8075
	WT vs dma2Δ	p = 0.9585
	WT vs dma1Δdma2Δ	p = 0.9330
H	WT vs dma1Δ	p = 0.8886
	WT vs dma2Δ	p = 0.8387
	WT vs dma1Δdma2Δ	*p = 0.0422
I	WT vs dma1Δ	p = 0.0696
	WT vs dma2Δ	*p = 0.0306
	WT vs dma1Δdma2Δ	***p = 0.0003
